# Supplementary material for: RNA-binding proteins Musashi and tau soluble aggregates initiate nuclear dysfunction
Source: Nat Commun. 2020 Aug 27;11:4305. doi: 10.1038/s41467-020-18022-6 (PMC7453003; doi:10.1038/s41467-020-18022-6)
Supplement: Supplementary file 4 — Source Data [file 41467_2020_18022_MOESM4_ESM.xlsx]

## Sheet: Fig. 1i, j
	Antibodies
	MSI1
	MSI2

## Sheet: Fig. 2f
Pearson Correlation Coeffcient					N=6	Ctr= age-matched control brains
Ctr	AD	ALS	FTD			AD= Alzheimer's diseasse brains
0.44	0.78	0.159	0.61			ALS=amyotrophyc lateral sclerosis
0.09	0.71	0.671	0.75			FTD=frontotemporal dementia
0.12	0.58	0.498	0.57
0.086	0.57	0.599	0.49
0.46	0.82	0.365	0.84
0.35	0.68	0.702	0.57
0.257667	0.69	0.499	0.638333	Average
0.178462	0.10198	0.207051	0.130601	SD

## Sheet: Fig. 3m
P301L tau Cortical Nuclei			N = 49 Nuclei
2-Months	7-Months
51.753	90.227
50.465	81.796
50.378	79.827
50.081	76.703
49.267	73.375
46.061	72.508
45.297	70.249
43.542	70.143
40	66.279
39.537	65.687
38.596	65.091
36.482	63.283
34.517	62.406
33.925	60.995
33.612	56.145
31.979	54.654
31.356	53.936
29.039	52.436
28.537	49.429
27.853	47.065
26.358	46.847
24.951	45.595
24.781	44.756
24.394	44.135
24.272	42.635
23.978	39.42
21.245	38.244
19.145	36.753
18.245	35.802
17.62	34.285
17.316	30.129
17.022	29.715
16.566	28.116
16.049	18.828
13.767	18.142
12.864	16.698
11.673	15.67
11.556	14.716
10.621	11.887
10.434	11.235
10.186	10.236
7.927	9.899
7.635	9.29
7.611	8.764
7.448	8.646
7.238	8.52
6.683	8.056
6.675	6.995
5.484	6.891

## Sheet: Fig. 3n
Gray Value			Distance in Pixel = 393
MSI1	DAPI
19	4
26.207	4.998
22.239	6.075
12.475	7.639
18.614	3.165
15.915	4.921
18.852	3.948
11.444	3.204
17.176	5.309
24.631	4.571
12.82	10.005
14.98	6.153
18.234	4.316
25.898	4.02
19.949	4.663
11.331	8.168
15.224	12.027
10.143	4.943
10.896	4.025
8.431	6.182
20.105	6.587
16.434	6.679
41.454	4.782
29.874	3.978
21.751	4.541
27.581	6.01
29.812	16.387
28.874	12.576
40.286	9.857
32.89	10.874
15.571	9.18
38.33	10.528
73.097	8.625
58.468	7.187
44.558	11.907
59.505	17.995
78.421	18.097
68.497	18.987
64.721	12.793
42.63	5.475
46.025	20.888
77.083	19.874
57.837	18.408
85.304	23.761
107.91	19.688
107.232	21.17
129.148	7.655
108.55	26.916
109.237	37.733
133.75	23.25
83.515	25.216
82.36	24.069
103.238	22.448
53.813	28.286
98.45	21.547
105.253	28.063
138.714	22.469
87.703	43.967
45.814	27.93
64.103	27.226
66.477	25.07
61.234	37.268
124.347	22.858
110.714	50.051
92.871	28.681
100.821	36.964
125.215	40.421
95.512	42.328
103.115	46.24
61.399	26.2
64.939	42.531
31.402	54.818
57.104	36.707
63.405	33.281
49.626	40.326
68.04	31.258
73.309	44.994
101.367	48.704
133.407	53.776
116.968	21.837
134.364	15.913
123.33	10.274
159.838	17.696
129.996	13.216
144.367	9.633
144.818	5.317
94.441	8.286
108.568	13.28
108.591	16.593
113.261	11.094
106.305	7.973
139.878	18.423
70.805	33.012
81.007	24.8
96.829	19.14
81.129	17.548
157.844	14.783
149.448	14.47
167	17
91.047	10.568
90.855	5.354
57.811	8.706
89.888	8.576
89.389	9.707
104.177	18.563
178.219	10.158
130.476	8.332
129.415	9.168
122.938	8.183
92.564	11.946
118.536	14.806
191.979	9.785
105.531	11.204
108.935	20.195
98.817	16.333
52.639	22.908
76.491	12.947
88.011	12.718
120.054	10.066
120.276	11.51
137.151	10.617
67.637	17.53
153.879	16.632
129.646	18.809
118.107	25.23
202.264	35.144
165.561	43.235
145.764	57.044
96.492	86.635
115.891	118.673
117.858	128.857
59.572	127.407
69.207	148.063
73.408	162.056
33.636	194.785
93.099	172.834
52.633	198.15
27.507	208.72
44.852	215.574
52.002	175.061
43.204	196.061
50.58	220.254
34.551	233.496
39.957	185.279
53.544	181.604
32.304	195.943
38.241	216.961
42.75	218
34.663	208.851
40.937	214.518
33.808	249.003
26.677	227.889
35.847	223.809
39.567	178.104
29.051	240.286
35.469	226.106
24.45	226.365
49.547	229.67
32.63	211.864
31.058	221.413
26.002	238.128
35.837	207
38.123	210.871
56.275	185.466
14.631	232.539
56.287	219.574
57.594	211.214
55.764	234.786
56.306	208.592
46.567	228.796
44.796	218.284
40.063	194.502
32.095	194.507
27.797	170.072
24.687	149.457
23.464	166.495
25.661	197.552
21.54	169.952
45.213	172.902
28.415	171.31
34.404	167.766
33.4	154.125
36.286	112.633
30.865	176.102
36.615	131.888
21.169	159.088
9.461	134.151
22.16	123.858
20.16	130.068
26.153	130.974
23.604	96.086
31.269	104.108
20.612	91.197
43.587	74.273
51.024	88.662
49.973	78.321
70	84
39.945	70.197
32.24	66.124
21.476	32.975
47.998	32.79
36.741	42.615
31.977	34.389
22.781	5.27
42.451	13.379
23.719	11.685
25.037	15.68
35.232	5.32
23.055	8.98
21.572	6.927
24.602	3.051
25.105	3.468
18.505	4.372
15.904	5.384
19.869	3.562
14.888	3.368
18.678	5
15.653	3.673
13.407	4.817
15.367	7.991
15.318	7.459
15.889	3.397
13.764	3.411
13.59	7.918
6.796	9.082
10.903	12.762
24.488	9.12
17.507	6.173
12.839	6.527
26.49	4.902
15.451	4.541
11.949	4.128
17.969	4.018
16.084	3.541
19.842	4.935
12.449	13.744
23.014	4.019
28.172	5.539
19.867	4.51
21.915	9.677
33.518	9.022
30.748	5.678
31.338	4.429
61.932	10.424
89.251	11.43
134.5	19
122.426	21.466
99.882	9.754
89.53	8.046
117.739	20.168
161.713	14.192
124.537	15.437
104.265	11.49
139.989	20.5
126.79	23.606
93.767	28.045
120.767	25.873
128.45	13.992
112.305	15.337
161.918	28.495
159.483	32.953
183.188	27.222
179.162	27.059
160.564	33.282
108.163	42.796
134.62	25.929
124.806	21.551
95.226	21.27
185.892	23.519
126.567	15.323
86.848	17.165
165.307	18.57
140.185	26.483
130.357	25.842
155.202	31.904
104.793	28.248
134.848	21.757
109.494	19.901
188.136	13.131
122.807	29.467
124.653	24.796
126.584	16.576
113.352	21.584
134.573	24.664
80.436	24.454
156.382	22.113
129.101	23.969
113.122	18.995
131.801	29.377
85.942	37.95
76.719	36.916
75.371	31.468
58.827	31.68
98.34	31.619
81.5	41
37.365	31.503
62.437	32.257
94.871	33.372
116.084	32.053
146.227	35.324
126.11	27.819
124.536	34.163
95.388	40.599
63.48	25.626
112.728	27.121
84.047	28.953
59.396	29.983
86.686	15.895
86.469	29.306
75.174	21.706
128.974	18.86
121.095	39.605
119.025	34.183
114.281	29.423
96.39	19.196
67.872	27.76
44.239	28.519
61.587	41.542
73.251	23.728
67.833	29.545
63.41	45.165
69.088	37.634
47.786	26.724
61.059	8.702
78.612	16.186
79.078	17.166
96.188	20.162
71.315	27.901
113.896	32.071
147.138	27.648
103.878	51.126
105.398	50.402
156.478	54.451
124.317	63.783
84.416	54.801
78.854	36.683
71.673	32.837
53.02	35.665
57.672	35.029
70.223	22.359
101.305	21.127
85.688	26.897
52.24	28.606
72.25	26.5
81.015	23.7
67.517	17.27
92.175	27.293
66.237	13.604
57.112	26.087
49.679	20.095
79.969	32.571
71.339	26.398
42.845	19.884
72.18	20.879
71.657	16.688
47.559	16.745
43.002	27.745
54.337	8.995
69.526	6.188
53.199	4.543
43.244	4.416
50.798	8.013
35.576	6.348
39.655	5.452
49.429	11.143
43.909	9.259
23.931	15.318
23.24	8.587
30.63	4.519
46.012	5.623
36.329	8.515
52.337	6.821
43.254	4.688
34.177	8.565
28.898	7.869
32.831	11.164
32.379	14.373
57.347	9.289
31.531	5.949
34.344	3.332
48.302	4.852
37.222	5.261
76.604	10.717
40.116	11.564
37.299	11.693
38.352	9.954
37.228	7.891
30.558	9.431
49.864	4.173
31.708	11.655
31.544	7.442
23.053	6.397
18	4

## Sheet: Fig. 4f
Monomeric MSI1	Label	Area	Mean	Min	Max	IntDen	RawIntDen	Mean-Bk	Ratio	Fold Increase
2-months	C57-WT	0.018	83.405	74	98	1.512	544465	0.237	0.00536296	1.07792
2-months	C57-WT	0.018	83.455	74	102	1.513	544791	0.287	0.0049753	1
7-months	C57-WT	0.018	104.571	74	152	1.896	682639	21.403	0.3672	73.8047
7-months	C57-WT	0.018	116.343	79	172	2.11	759484	33.175	0.846539	170.148
2-months	Tau KO	0.018	136.62	87	202	2.477	891857	53.452	0.851268	171.099
2-months	Tau KO	0.018	135.985	84	186	2.466	887708	52.817	0.715862	143.883
7-months	Tau KO	0.018	196.976	109	246	3.572	1285860	113.808	1.88243	378.355
7-months	Tau KO	0.018	203.641	92	249	3.693	1329366	120.473	1.44122	289.675
2-months	Tau P301L	0.018	128.176	92	192	2.324	836730	45.008	0.588678	118.32
2-months	Tau P301L	0.018	118.095	83	152	2.141	770927	34.927	0.44531	89.5042
7-months	Tau P301L	0.018	212.862	124	252	3.86	1389565	129.694	1.52526	306.566
7-months	Tau P301L	0.018	212.359	145	250	3.851	1386280	129.191	1.87212	376.282
Bk	IMG_0006.tif	0.017	83.168	74	127	1.419	510985	0
GAPDH
2-months	C57-WT	0.022	118.011	64	217	2.549	229413	44.192
2-months	C57-WT	0.022	131.504	70	244	2.84	255644	57.685
7-months	C57-WT	0.022	132.106	73	244	2.853	256814	58.287
7-months	C57-WT	0.022	113.008	72	233	2.441	219687	39.189
2-months	Tau KO	0.022	136.61	73	246	2.951	265569	62.791
2-months	Tau KO	0.022	147.6	75	253	3.188	286934	73.781
7-months	Tau KO	0.022	134.277	74	238	2.9	261034	60.458
7-months	Tau KO	0.022	157.41	74	255	3.4	306006	83.591
2-months	Tau P301L	0.022	150.275	75	254	3.246	292135	76.456
2-months	Tau P301L	0.022	152.252	72	244	3.289	295977	78.433
7-months	Tau P301L	0.022	158.85	75	249	3.431	308804	85.031
7-months	Tau P301L	0.022	142.827	73	253	3.085	277655	69.008
Bk	immuno db _0008.tif	0.022	73.819	68	79	1.595	143505	0

## Sheet: Fig. 4g
Multimeric MSI1	Label	Area	Mean	Min	Max	IntDen	RawIntDen	Mean-Bk	Ratio	Fold Increase
2-months	C57-WT	0.256	95.05	52	179	24.29	8744575	11.729	0.26541	1.00609
2-months	C57-WT	0.256	106.522	50	223	27.222	9800044	23.201	0.402202	1.52462
7-months	C57-WT	0.256	137.576	62	255	35.158	12656993	54.255	0.930825	3.52846
7-months	C57-WT	0.256	127.97	54	247	32.704	11773285	44.649	1.13932	4.31882
2-months	Tau KO	0.256	118.582	55	248	30.304	10909586	35.261	0.561561	2.1287
2-months	Tau KO	0.256	116.584	70	242	29.794	10725727	33.263	0.450834	1.70897
7-months	Tau KO	0.256	151.523	72	249	38.722	13940096	68.202	1.12809	4.27623
7-months	Tau KO	0.256	156.227	71	255	39.925	14372887	72.906	0.872175	3.30614
2-months	Tau P301L	0.256	108.486	71	236	27.724	9980677	25.165	0.329144	1.24768
2-months	Tau P301L	0.256	104.012	57	218	26.581	9569110	20.691	0.263805	1
7-months	Tau P301L	0.256	172.663	62	255	44.125	15884970	89.342	1.0507	3.98287
7-months	Tau P301L	0.256	171.321	74	255	43.782	15761557	88	1.27521	4.83393
Bk	IMG_0006.tif	0.256	83.321	69	169	21.293	7665505	0
GAPDH
2-months	C57-WT	0.022	118.011	64	217	2.549	229413	44.192
2-months	C57-WT	0.022	131.504	70	244	2.84	255644	57.685
7-months	C57-WT	0.022	132.106	73	244	2.853	256814	58.287
7-months	C57-WT	0.022	113.008	72	233	2.441	219687	39.189
2-months	Tau KO	0.022	136.61	73	246	2.951	265569	62.791
2-months	Tau KO	0.022	147.6	75	253	3.188	286934	73.781
7-months	Tau KO	0.022	134.277	74	238	2.9	261034	60.458
7-months	Tau KO	0.022	157.41	74	255	3.4	306006	83.591
2-months	Tau P301L	0.022	150.275	75	254	3.246	292135	76.456
2-months	Tau P301L	0.022	152.252	72	244	3.289	295977	78.433
7-months	Tau P301L	0.022	158.85	75	249	3.431	308804	85.031
7-months	Tau P301L	0.022	142.827	73	253	3.085	277655	69.008
Bk	immuno db _0008.tif	0.022	73.819	68	79	1.595	143505	0

## Sheet: Fig. 4h
Monomeric MSI2	Label	Area	Mean	Min	Max	IntDen	RawIntDen	Mean-Bk	Ratio	Fold Increase
2-months	C57-WT	0.022	136.665	76	233	2.994	1078010	57.22	1.2948	2.10709
2-months	C57-WT	0.022	142.6	76	238	3.125	1124825	63.155	1.09483	1.78166
7-months	C57-WT	0.022	145.682	71	236	3.192	1149137	66.237	1.13639	1.8493
7-months	C57-WT	0.022	133.398	77	238	2.923	1052242	53.953	1.37674	2.24042
2-months	Tau KO	0.022	149.172	71	241	3.269	1176670	69.727	1.11046	1.8071
2-months	Tau KO	0.022	155.923	80	237	3.416	1229923	76.478	1.03655	1.68683
7-months	Tau KO	0.022	144.968	82	243	3.176	1143506	65.523	1.08378	1.76368
7-months	Tau KO	0.022	157.947	77	239	3.461	1245884	78.502	0.93912	1.52827
2-months	Tau P301L	0.024	129.987	59	233	3.126	1125426	50.542	0.66106	1.07577
2-months	Tau P301L	0.022	127.642	77	232	2.797	1006842	48.197	0.614499	1
7-months	Tau P301L	0.022	150	77	237	3.261	1173811	70.555	0.829756	1.3503
7-months	Tau P301L	0.022	142.248	76	236	3.117	1122056	62.803	0.910083	1.48102
Bk	IMG_0006.tif	0.022	79.445	73	93	1.741	626660	0
GAPDH
2-months	C57-WT	0.022	118.011	64	217	2.549	229413	44.192
2-months	C57-WT	0.022	131.504	70	244	2.84	255644	57.685
7-months	C57-WT	0.022	132.106	73	244	2.853	256814	58.287
7-months	C57-WT	0.022	113.008	72	233	2.441	219687	39.189
2-months	Tau KO	0.022	136.61	73	246	2.951	265569	62.791
2-months	Tau KO	0.022	147.6	75	253	3.188	286934	73.781
7-months	Tau KO	0.022	134.277	74	238	2.9	261034	60.458
7-months	Tau KO	0.022	157.41	74	255	3.4	306006	83.591
2-months	Tau P301L	0.022	150.275	75	254	3.246	292135	76.456
2-months	Tau P301L	0.022	152.252	72	244	3.289	295977	78.433
7-months	Tau P301L	0.022	158.85	75	249	3.431	308804	85.031
7-months	Tau P301L	0.022	142.827	73	253	3.085	277655	69.008
Bk	immuno db _0008.tif	0.022	73.819	68	79	1.595	143505	0

## Sheet: Fig. 4i
Multimeric MSI2	Label	Area	Mean	Min	Max	IntDen	RawIntDen	Mean-Bk	Ratio	Fold Increase
2-months	C57-WT	0.278	105.383	63	255	29.329	10558545	25.527	0.577638	1.66035
2-months	C57-WT	0.278	109.061	67	251	30.353	10927045	29.205	0.506284	1.45525
7-months	C57-WT	0.278	113.041	80	251	31.461	11325849	33.185	0.569338	1.63649
7-months	C57-WT	0.278	110.097	65	247	30.641	11030796	30.241	0.771671	2.21807
2-months	Tau KO	0.278	110.139	46	254	30.653	11035043	30.283	0.482282	1.38626
2-months	Tau KO	0.278	110.452	74	250	30.74	11066435	30.596	0.414687	1.19196
7-months	Tau KO	0.278	111.354	40	246	30.991	11156744	31.498	0.52099	1.49752
7-months	Tau KO	0.278	113.65	71	249	31.63	11386816	33.794	0.404278	1.16205
2-months	Tau P301L	0.278	109.644	60	250	30.515	10985454	29.788	0.38961	1.11988
2-months	Tau P301L	0.278	107.143	64	240	29.819	10734825	27.287	0.347902	1
7-months	Tau P301L	0.278	110.79	66	243	30.834	11100246	30.934	0.363797	1.04569
7-months	Tau P301L	0.278	105.817	71	243	29.45	10602030	25.961	0.376203	1.08135
Bk	IMG_0006.tif	0.278	79.856	31	118	22.225	8000930	0
GAPDH
2-months	C57-WT	0.022	118.011	64	217	2.549	229413	44.192
2-months	C57-WT	0.022	131.504	70	244	2.84	255644	57.685
7-months	C57-WT	0.022	132.106	73	244	2.853	256814	58.287
7-months	C57-WT	0.022	113.008	72	233	2.441	219687	39.189
2-months	Tau KO	0.022	136.61	73	246	2.951	265569	62.791
2-months	Tau KO	0.022	147.6	75	253	3.188	286934	73.781
7-months	Tau KO	0.022	134.277	74	238	2.9	261034	60.458
7-months	Tau KO	0.022	157.41	74	255	3.4	306006	83.591
2-months	Tau P301L	0.022	150.275	75	254	3.246	292135	76.456
2-months	Tau P301L	0.022	152.252	72	244	3.289	295977	78.433
7-months	Tau P301L	0.022	158.85	75	249	3.431	308804	85.031
7-months	Tau P301L	0.022	142.827	73	253	3.085	277655	69.008
Bk	immuno db_0008.tif	0.022	73.819	68	79	1.595	143505	0

## Sheet: Fig. 5k
Number of Speckles
	ROI 1	ROI 2	ROI 3
CA1	669	340	466
CA3	644	827	825
DG	949	1205	836
CTX	476	670	570
Fraction of Total
	ROI 1	ROI 2	ROI 3
CA1	0.453559	0.230509	0.315932
CA3	0.280488	0.360192	0.359321
DG	0.317391	0.40301	0.279599
CTX	0.277389	0.390443	0.332168

## Sheet: Fig. 5l
Mean Area (µm2)
CA1	CA3	DG	CTX
0.723	0.883	0.633	0.706
0.674	1.152	0.686	0.685
0.653	0.834	0.605	0.724

[truncated: 33 more sheets: Fig. 6d, Fig. 6e, Fig. 6f, Fig. 6g, Fig.6h, Fig. 6i, Fig. 6j, Fig. 7a, Fig. 7b, Fig. 7c, Fig.7e, Fig. 7f, Fig. 7g, Fig. 7h, Fig. 7i, Fig. S1b, Fig. S1d, Fig. S1e, f, Fig. S1h, i, Fig S2c, d …]
